# Supplementary material for: Structures of apo Cas12a and its complex with crRNA and DNA reveal the dynamics of ternary complex formation and target DNA cleavage
Source: PLoS Biol. 2023 Mar 14;21(3):e3002023. doi: 10.1371/journal.pbio.3002023 (PMC10013913; doi:10.1371/journal.pbio.3002023)
Supplement: S14 Fig — Multiple sequence alignment by Clustal Omega (https://www.ebi.ac.uk/Tools/msa/clustalo/) and ESPript 3.0 (http://espript.ibcp.fr/ESPript/cgi-bin/ESPript.cgi). Cas12a proteins sequences from species Lachnospiraceae bacterium MA2020, Lachnospiraceae bacterium ND2006, Moraxella bovoculi, Acidaminococcus sp. BV3L6, Francisella tularensis subsp. novicida U112, respectively. The secondary structure elements are shown above the sequence base on the structure of Lb2Cas12a-crRNA. The domains are shown below the sequence. Arrows indicate catalytic amino acid residues involved function. (ZIP) [file pbio.3002023.s014.zip]

Archive with 2 entries (2 files):
- S14-1_Fig.tif
- S14-2_Fig.tif
