# Supplementary material for: Structures of apo Cas12a and its complex with crRNA and DNA reveal the dynamics of ternary complex formation and target DNA cleavage
Source: PLoS Biol. 2023 Mar 14;21(3):e3002023. doi: 10.1371/journal.pbio.3002023 (PMC10013913; doi:10.1371/journal.pbio.3002023)
Supplement: S1 Data — Dynamic light scattering analysis of the Lb2Cas12a or mutants under different pH environments; different RNA-bound state. (XLSX) [file pbio.3002023.s025.xlsx]

## Sheet: WT apo pH6.2
Figure S7A
Datalog Table: pH6.2												Correlation Function: pH6.2
	Item	Time	Intensity	DLS Temp	Radius	Amplitude	%PD	Mw-R	Baseline	SOS
		(s)	(Cnt/s)	(C)	(nm)			(kDa)
1	Acq 1	690	1367311	4	6	0.237	13.4	224.1	1.002	0.966
2	Acq 2	690	1461954	4	6	0.227	14.7	222.6	1.003	0.925
3	Acq 3	700	1593323	4	6.3	0.196	19.9	247.1	1.005	0.781
4	Acq 4	700	1616344	4	6.4	0.202	17.4	261.9	1.003	0.66
5	Acq 5	710	1350079	4	6.5	0.199	19.1	264.8	1.004	0.685
6	Acq 6	710	1269159	4	6.4	0.233	17.6	260.4	1.003	0.772
7	Acq 7	720	1400566	4	6.1	0.248	12.8	233.3	1.002	1.251
8	Acq 8	720	1336870	4	5.9	0.257	14.3	217.1	1	0.671
9	Acq 9	730	1322346	4	6.1	0.252	8.3	227.8	1.001	0.898
10	Acq 10	740	1245193	4	5.8	0.262	15.3	205	1.001	0.942
Mean			1396315	4	6.1	0.231	15.3	236.4	1.002	0.855
S			125849	0	0.2	0.025	3.4	20.9	0.002	0.182
%S			9	0	3.8	10.608	22.4	8.8	0.16	21.244
S²			15838001042	0	0.1	0.001	11.7	436.5	0	0.033
Min			1245193	4	5.8	0.196	8.3	205	1	0.66
Max			1616344	4	6.5	0.262	19.9	264.8	1.005	1.251
Regularization Results: pH6.2
	Radius	Mw-R	%Pd	%Intensity	%Mass	%Number
	(nm)	(kDa)
Peak 1	5.8	202.6	12.11	99.6	100	100
Peak 2	33.5	12431.7	0	0.4	0	0

## Sheet: WT apo pH7.4
Figure S7B
Datalog Table: pH7.4												Correlation Function: pH7.4
	Item	Time	Intensity	DLS Temp	Radius	Amplitude	%PD	Mw-R	Baseline	SOS
		(s)	(Cnt/s)	(C)	(nm)			(kDa)
1	Acq 1	1900	717640	4	5.7	0.492	0.2	198.2	1	3.145
2	Acq 2	2000	696096	4	5.7	0.489	0.8	194.1	1	4.85
3	Acq 3	2000	709457	4	5.6	0.497	10.1	193.3	1	3.844
4	Acq 4	2000	740614	4	5.7	0.498	1.9	199.3	1	2.612
5	Acq 5	2000	730677	4	5.6	0.494	6.8	191.9	1	3.172
6	Acq 6	2000	731840	4	5.7	0.495	4.1	200.6	1	3.041
7	Acq 7	2000	714493	4	5.8	0.496	0	203.5	1	3.726
8	Acq 8	2000	737238	4	5.6	0.491	6.4	190.5	1	2.957
9	Acq 9	2000	705547	4	5.7	0.493	0.7	194.8	1	3.231
10	Acq 10	2000	738497	4	5.7	0.497	5.6	196.8	1	3.323
Mean			722210	4	5.7	0.494	3.7	196.3	1	3.39
S			15624	0	0.1	0.003	3.5	4.1	0	0.624
%S			2	0	0.9	0.576	95.1	2.1	0.016	18.406
S²			244095520	0	0	0	12.1	17	0	0.389
Min			696096	4	5.6	0.489	0	190.5	1	2.612
Max			740614	4	5.8	0.498	10.1	203.5	1	4.85
Regularization Results: pH7.4
	Radius	Mw-R	%Pd	%Intensity	%Mass	%Number
	(nm)	(kDa)
Peak 1	6	219.4	17.75	100	100	100

## Sheet: WT apo pH8.0
Figure S7C
Datalog Table: pH8.0												Correlation Function: pH8.0
	Item	Time	Intensity	DLS Temp	Radius	Amplitude	%PD	Mw-R	Baseline	SOS
		(s)	(Cnt/s)	(C)	(nm)			(kDa)
1	Acq 1	1500	962629	4	6.5	0.476	16	271.6	1	2.393
2	Acq 2	1500	956621	4	6.6	0.483	17.7	279.1	1.001	3.541
3	Acq 3	1500	974245	4	6.6	0.476	11.3	278.9	1	2.687
4	Acq 4	1500	961981	4	6.6	0.48	9.3	281.1	1	2.422
5	Acq 5	1500	964546	4	6.6	0.48	14.7	279.6	1	2.908
6	Acq 6	1500	945911	4	6.6	0.478	11.4	277	1	3.138
7	Acq 7	1500	974569	4	6.7	0.481	9.7	286	1	2.517
8	Acq 8	1500	985136	4	6.6	0.483	13.7	278.2	1	2.498
9	Acq 9	1500	977201	4	6.6	0.483	17.2	274.7	1	2.686
10	Acq 10	1500	959969	4	6.7	0.486	10.5	289.9	1	3.559
Mean			966281	4	6.6	0.481	13.2	279.6	1	2.835
S			11498	0	0.1	0.003	3.1	5.2	0	0.44
%S			1	0	0.8	0.671	23.8	1.9	0.022	15.533
S²			132200743	0	0	0	9.8	27.5	0	0.194
Min			945911	4	6.5	0.476	9.3	271.6	1	2.393
Max			985136	4	6.7	0.486	17.7	289.9	1.001	3.559
Regularization Results: pH8.0
	Radius	Mw-R	%Pd	%Intensity	%Mass	%Number
	(nm)	(kDa)
Peak 1	6.7	291.6	22.78	93.3	100	100
Peak 2	56.9	43106.4	15.34	6.7	0	0

## Sheet: WT with crRNA pH7.4
Figure S7D
Datalog Table: pH7.4 crRNA bound												Correlation Function: pH7.4 crRNA bound
	Item	Time	Intensity	DLS Temp	Radius	Amplitude	%PD	Mw-R	Baseline	SOS
		(s)	(Cnt/s)	(C)	(nm)			(kDa)
1	Acq 1	2800	778036	4	6.5	0.482	25.5	270.9	1.021	45.027
2	Acq 2	2800	670500	4	6.2	0.448	24.2	236.2	1.039	37.055
3	Acq 3	2800	672503	4	5.6	0.46	14.8	193.5	1.001	4.629
4	Acq 4	2800	648479	4	5.6	0.464	17.7	190.3	1.001	4.346
5	Acq 5	2800	638170	4	5.7	0.463	13.8	196.3	1.001	4.206
6	Acq 6	2800	672607	4	5.7	0.454	17.1	195.3	1.001	4.506
7	Acq 7	2800	671024	4	5.6	0.458	16	193	1	3.171
8	Acq 8	2800	648136	4	5.7	0.462	11.5	200.1	1	4.212
9	Acq 9	2800	678377	4	5.8	0.443	15.1	207.7	1.004	4.051
10	Acq 10	2800	893564	4	6	0.44	23	222.1	1.015	11.515
Mean			697140	4	5.8	0.457	17.9	210.6	1.008	12.272
S			79110	0	0.3	0.012	4.7	25.8	0.013	15.455
%S			11	0	5	2.637	26.6	12.3	1.288	125.935
S²			6258438067	0	0.1	0	22.5	666	0	238.845
Min			638170	4	5.6	0.44	11.5	190.3	1	3.171
Max			893564	4	6.5	0.482	25.5	270.9	1.039	45.027
Regularization Results: pH7.4 crRNA bound
	Radius	Mw-R	%Pd	%Intensity	%Mass	%Number
	(nm)	(kDa)
Peak 1	5.2	159.8	9.2	97.3	100	100
Peak 2	193.1	750299	11.68	2.7	0	0

## Sheet: WT with crRNA-DNA pH7.4
Figure S7E
Datalog Table: pH7.4 crRNA/DNA bound												Correlation Function: pH7.4 crRNA/DNA bound
	Item	Time	Intensity	DLS Temp	Radius	Amplitude	%PD	Mw-R	Baseline	SOS
		(s)	(Cnt/s)	(C)	(nm)			(kDa)
1	Acq 1	3700	379620	4	5.5	0.529	10.5	185.4	1	14.272
2	Acq 2	3700	371876	4	5.5	0.522	8.1	178.5	1	8.384
3	Acq 3	3700	381193	4	5.5	0.526	7.6	183.4	1	9.017
4	Acq 4	3700	377522	4	5.4	0.52	13	175.6	1	10.382
5	Acq 5	3700	384140	4	5.6	0.527	16.3	187.8	1	9.069
6	Acq 6	3700	369835	4	5.7	0.53	16	195.1	1.001	8.401
7	Acq 7	3700	384369	4	5.7	0.529	15.3	197.5	1.001	8.461
8	Acq 8	3700	368910	4	5.7	0.521	10.6	195.7	1	10.003
9	Acq 9	3700	392342	4	5.7	0.526	9	200.6	1	9.619
10	Acq 10	3700	381927	4	5.6	0.524	9.4	193.2	1	9.279
Mean			379173	4	5.6	0.525	11.6	189.3	1	9.689
S			7344	0	0.1	0.003	3.3	8.4	0	1.747
%S			2	0	1.9	0.658	28.8	4.4	0.038	18.028
S²			53939823	0	0	0	11.1	70.9	0	3.051
Min			368910	4	5.4	0.52	7.6	175.6	1	8.384
Max			392342	4	5.7	0.53	16.3	200.6	1.001	14.272
Regularization Results: pH7.4 crRNA/DNA bound
	Radius	Mw-R	%Pd	%Intensity	%Mass	%Number
	(nm)	(kDa)
Peak 1	5.6	191.3	11.9	95.6	99.9	100
Peak 2	149.6	413414	11.18	4.4	0.1	0

## Sheet: pH7.4 R864E-K866E-R868E-K869E
Figure S7F
Datalog Table: pH7.4 R864E-K866E-R868E-K869E												Correlation Function: pH7.4 R864E-K866E-R868E-K869E
	Item	Time	Intensity	DLS Temp	Radius	Amplitude	%PD	Mw-R	Baseline	SOS
		(s)	(Cnt/s)	(C)	(nm)			(kDa)
1	Acq 1	1700	1572609	4	5.8	0.446	7.9	209	1	1.787
2	Acq 2	1700	1642904	4	5.9	0.449	7.2	216.9	1	2.657
3	Acq 3	1700	1652889	4	5.9	0.446	7.4	217.7	1	1.556
4	Acq 4	1700	1671286	4	5.9	0.444	8.4	212	1	2.011
5	Acq 5	1700	1667919	4	6	0.449	8.6	222.1	1	2.522
6	Acq 6	1700	1624813	4	5.9	0.443	5.6	218.4	1	1.523
7	Acq 7	1700	1636448	4	6	0.448	2.6	223.8	1	1.825
8	Acq 8	1700	1632671	4	6	0.449	7.2	221.2	1	1.316
9	Acq 9	1700	1672163	4	6.1	0.45	1.9	234.8	1	1.748
10	Acq 10	1700	1612940	4	5.9	0.445	6.9	218.3	1	1.672
Mean			1638664	4	6	0.447	6.4	219.4	1	1.861
S			30768	0	0.1	0.003	2.3	7	0	0.429
%S			2	0	1.4	0.567	36.7	3.2	0.025	23.02
S²			946692210	0	0	0	5.4	49	0	0.184
Min			1572609	4	5.8	0.443	1.9	209	1	1.316
Max			1672163	4	6.1	0.45	8.6	234.8	1	2.657
Regularization Results: pH7.4 R864E-K866E-R868E-K869E
	Radius	Mw-R	%Pd	%Intensity	%Mass	%Number
	(nm)	(kDa)
Peak 1	6	222.7	11	97.7	99.9	100
Peak 2	333	2.68728e+06	10.96	2.3	0.1	0

## Sheet:  R864E-K866E-R868E-K869E RNA
Figure S7G
Datalog Table: pH7.4 R864E-K866E-R868E-K869E RNA bound												Correlation Function: pH7.4 R864E-K866E-R868E-K869E RNA bound
	Item	Time	Intensity	DLS Temp	Radius	Amplitude	%PD	Mw-R	Baseline	SOS
		(s)	(Cnt/s)	(C)	(nm)			(kDa)
1	Acq 1	1000	1413279	4	5.8	0.453	5.8	209.5	1.001	4.528
2	Acq 2	1000	1379728	4	5.8	0.454	9.2	208.1	1	3.16
3	Acq 3	1000	1420212	4	5.9	0.456	9.3	210.8	1	3.32
4	Acq 4	1000	1438656	4	5.9	0.454	10.9	212.5	1.001	4.325
5	Acq 5	1000	1422396	4	5.9	0.449	7.9	215.2	1	1.896
6	Acq 6	1000	1460123	4	5.9	0.449	7.1	218.1	1	2.176
7	Acq 7	1100	1381941	4	6	0.452	12.4	219.7	1	3.007
8	Acq 8	1100	1378536	4	5.9	0.448	9.1	210.6	1	3.534
9	Acq 9	1100	1399689	4	6	0.452	4.3	220.5	1	2.747
10	Acq 10	1100	1363487	4	5.9	0.453	8.9	212.2	1	3.721
Mean			1405805	4	5.9	0.452	8.5	213.7	1	3.242
S			30532	0	0.1	0.003	2.3	4.4	0	0.843
%S			2	0	0.9	0.579	27.5	2.1	0.016	26.018
S²			932174550	0	0	0	5.5	19.3	0	0.711
Min			1363487	4	5.8	0.448	4.3	208.1	1	1.896
Max			1460123	4	6	0.456	12.4	220.5	1.001	4.528
Regularization Results: pH7.4 R864E-K866E-R868E-K869E RNA bound
	Radius	Mw-R	%Pd	%Intensity	%Mass	%Number
	(nm)	(kDa)
Peak 1	5.9	214.7	16.88	95	100	100
Peak 2	65	58801.5	9.25	5	0	0
